# Supplementary material for: Role of Final Kissing Balloon Inflation in Left Main Distal Bifurcation Single Stenting: Insights from Angiographic Microvascular Resistance
Source: Medicina (Kaunas). 2025 Nov 19;61(11):2062. doi: 10.3390/medicina61112062 (PMC12654271; doi:10.3390/medicina61112062)
Supplement: Supplementary file 1 [file medicina-61-02062-s001.zip]

Archive with 1 entries (1 files):
- medicina-3937047-supplementary.pdf
